# Supplementary material for: Deciphering the combinatorial landscape of immunity
Source: eLife. 2020 Nov 23;9:e62148. doi: 10.7554/eLife.62148 (PMC7748411; doi:10.7554/eLife.62148)
Supplement: Source data 1. [file elife-62148-data1.csv.zip]

Archive with 1 entries (1 files):
- source_data_1.csv
