# Supplementary material for: Deciphering the combinatorial landscape of immunity
Source: eLife. 2020 Nov 23;9:e62148. doi: 10.7554/eLife.62148 (PMC7748411; doi:10.7554/eLife.62148)
Supplement: Source data 1. [file elife-62148-data1.csv.zip › source_data_1.csv]

	File	AT	Treatment	Ab
1	A01_1.daf	20.3202	vehicle	0
2	A02.daf	22.9048	vehicle	0
3	A03.daf	20.0573	vehicle	0
4	A04.daf	20.6354	TNFa	0
5	A05.daf	18.1148	TNFa	0
6	A06.daf	20.7917	TNFa	0
7	A07.daf	21.4789	IFNb	0
8	A08.daf	25.3731	IFNb	0
9	A09.daf	20.1069	IFNb	0
10	A10.daf	26.639	TNFaIFNb	0
11	A11.daf	25.6831	TNFaIFNb	0
12	A12.daf	30.1323	TNFaIFNb	0
13	B01.daf	22.8125	vehicle	0.5
14	B02.daf	17.8205	vehicle	0.5
15	B03.daf	16.3921	vehicle	0.5
16	B04.daf	18.4629	TNFa	0.5
17	B05.daf	17.7362	TNFa	0.5
18	B06.daf	12.2827	TNFa	0.5
19	B07.daf	21.5546	IFNb	0.5
20	B08.daf	20.2198	IFNb	0.5
21	B09.daf	23.9989	IFNb	0.5
22	B10.daf	23.1039	TNFaIFNb	0.5
23	B11.daf	25.4354	TNFaIFNb	0.5
24	B12.daf	24.1838	TNFaIFNb	0.5
25	C01.daf	17.7786	vehicle	1
26	C02.daf	20.2805	vehicle	1
27	C03.daf	17.9598	vehicle	1
28	C04.daf	16.4962	TNFa	1
29	C05.daf	20.143	TNFa	1
30	C06.daf	21.1846	TNFa	1
31	C07.daf	16.9379	IFNb	1
32	C08.daf	24.709	IFNb	1
33	C09.daf	20.8704	IFNb	1
34	C10.daf	23.3972	TNFaIFNb	1
35	C11.daf	17.9955	TNFaIFNb	1
36	C12.daf	20.5155	TNFaIFNb	1
37	D01.daf	19.5115	vehicle	1.5
38	D02.daf	21.3641	vehicle	1.5
39	D03.daf	17.7025	vehicle	1.5
40	D04.daf	18.3734	TNFa	1.5
41	D05.daf	20.6067	TNFa	1.5
42	D06.daf	18.3588	TNFa	1.5
43	D07.daf	21.794	IFNb	1.5
44	D08.daf	20.2675	IFNb	1.5
45	D09.daf	20.5148	IFNb	1.5
46	D10.daf	21.8543	TNFaIFNb	1.5
47	D11.daf	20.9446	TNFaIFNb	1.5
48	D12.daf	21.3102	TNFaIFNb	1.5
