# Supplementary material for: Deciphering the combinatorial landscape of immunity
Source: eLife. 2020 Nov 23;9:e62148. doi: 10.7554/eLife.62148 (PMC7748411; doi:10.7554/eLife.62148)
Supplement: Source data 2. [file elife-62148-data2.csv.zip › source_data_2.csv]

	File	Proliferated	Treatment	Ab
1	A01_1.daf	10.0739	TNFaIFNb	0
2	A02.daf	9.5692	TNFaIFNb	0
3	A03.daf	10.7709	TNFaIFNb	0
4	A04_4.daf	5.3577	IFNb	0
5	A05.daf	6.6895	IFNb	0
6	A06.daf	6.4818	IFNb	0
7	A07.daf	6.2621	TNFa	0
8	A08.daf	5.6497	TNFa	0
9	A09.daf	5.6465	TNFa	0
10	A10.daf	5.5091	vehicle	0
11	A11.daf	5.546	vehicle	0
12	A12.daf	5.0679	vehicle	0
13	B01.daf	6.7993	TNFaIFNb	0.5
14	B02.daf	6.2134	TNFaIFNb	0.5
15	B03.daf	6.6972	TNFaIFNb	0.5
16	B04.daf	5.5808	IFNb	0.5
17	B05.daf	6.2373	IFNb	0.5
18	B06.daf	5.2052	IFNb	0.5
19	B07.daf	5.3712	TNFa	0.5
20	B08.daf	5.3656	TNFa	0.5
21	B09.daf	4.6342	TNFa	0.5
22	B10.daf	4.5437	vehicle	0.5
23	B11.daf	5.151	vehicle	0.5
24	B12.daf	5.3783	vehicle	0.5
25	C01.daf	7.2848	TNFaIFNb	1
26	C02.daf	6.8179	TNFaIFNb	1
27	C03.daf	6.4312	TNFaIFNb	1
28	C04.daf	5.5149	IFNb	1
29	C05.daf	5.6977	IFNb	1
30	C06.daf	5.3698	IFNb	1
31	C07.daf	5.6156	TNFa	1
32	C08.daf	5.2488	TNFa	1
33	C09.daf	4.6605	TNFa	1
34	C10.daf	5.1466	vehicle	1
35	C11.daf	5.2625	vehicle	1
36	C12.daf	5.0359	vehicle	1
37	D01.daf	7.0374	TNFaIFNb	1.5
38	D02.daf	6.0719	TNFaIFNb	1.5
39	D03.daf	5.8653	TNFaIFNb	1.5
40	D04.daf	5.7334	IFNb	1.5
41	D05.daf	6.7962	IFNb	1.5
42	D06.daf	5.5318	IFNb	1.5
43	D07.daf	6.0151	TNFa	1.5
44	D08.daf	5.4477	TNFa	1.5
45	D09.daf	5.1226	TNFa	1.5
46	D10.daf	4.6681	vehicle	1.5
47	D11.daf	5.1079	vehicle	1.5
48	D12.daf	5.1938	vehicle	1.5
49	E01.daf	0.0497	CTRL	0
50	E02.daf	0.0479	CTRL	0
51	E03.daf	0.027	CTRL	0.5
52	E04.daf	0.0369	CTRL	0.5
53	E05.daf	0.014	CTRL	1
54	E06.daf	0.0329	CTRL	1
55	E02.daf	0.0479	CTRL	1.5
56	E04.daf	0.0369	CTRL	1.5
57	E03.daf	0.027	CTRL	1.5
